# Supplementary material for: Combining Short- and Long-Read Sequencing Technologies to Identify SARS-CoV-2 Variants in Wastewater
Source: Viruses. 2024 Sep 21;16(9):1495. doi: 10.3390/v16091495 (PMC11437403; doi:10.3390/v16091495)
Supplement: Supplementary file 1 [file viruses-16-01495-s001.zip]

Archive with 9 entries (9 files):
- Figure_S1_Sequencing_depth_of_mutations_along_SARS-CoV-2_genome.png
- Figure_S2_Frequency_of_mutations_co-occurring_in_different_amplicons.png
- SARS_WW_CoocAmp.py
- SARS_WW_Lineage.py
- SARS_WW_Mutations.py
- Table_S1_SARS-CoV-2_Wastewater_Sample_Information.xlsx
- Table_S2_Raw_Mutation_Data_from_SARS-CoV-2_Wastewater_Samples.xlsx
- Table_S3_Filtered_Mutation_Data_from_SARS-CoV-2_Wastewater_Samples.xlsx
- Table_S4_Co-Occurrence_of_Mutations_within_the_Same_Amplicon.xlsx
