# Supplementary material for: Combining Short- and Long-Read Sequencing Technologies to Identify SARS-CoV-2 Variants in Wastewater
Source: Viruses. 2024 Sep 21;16(9):1495. doi: 10.3390/v16091495 (PMC11437403; doi:10.3390/v16091495)
Supplement: Supplementary file 1 [file viruses-16-01495-s001.zip › Table_S1_SARS-CoV-2_Wastewater_Sample_Information.xlsx]

## Sheet: Sheet1
Sample Name	City	Date Collected	Primers
Mtl_1_24-02-2021_Vstl-III_Grab	Montreal	24-Feb-2021	ARTIC V3
Mtl_2_24-02-2021_Vstl-III_Composite	Montreal	24-Feb-2021	ARTIC V3
Mtl_3_24-02-2021_CDN05_Grab	Montreal	24-Feb-2021	ARTIC V3
Mtl_4_24-02-2021_CDN05_Composite	Montreal	24-Feb-2021	ARTIC V3
Mtl_5_24-02-2021_BORD16_Grab	Montreal	24-Feb-2021	ARTIC V3
Mtl_6_24-02-2021_BORD16_Composite	Montreal	24-Feb-2021	ARTIC V3
Mtl_7_24-02-2021_Anjou_Grab	Montreal	24-Feb-2021	ARTIC V3
Mtl_8_24-02-2021_Anjou_Composite	Montreal	24-Feb-2021	ARTIC V3
Mtl_9_25-02-2021_Vstl-III_Grab	Montreal	25-Feb-2021	ARTIC V3
Mtl_10_25-02-2021_Vstl-III_Composite	Montreal	25-Feb-2021	ARTIC V3
Mtl_11_25-02-2021_CDN05_Grab	Montreal	25-Feb-2021	ARTIC V3
Mtl_12_25-02-2021_CDN05_Composite	Montreal	25-Feb-2021	ARTIC V3
Mtl_13_25-02-2021_BORD16_Grab	Montreal	25-Feb-2021	ARTIC V3
Mtl_14_25-02-2021_BORD16_Composite	Montreal	25-Feb-2021	ARTIC V3
Mtl_15_25-02-2021_Anjou_Grab	Montreal	25-Feb-2021	ARTIC V3
Mtl_16_25-02-2021_Anjou_Composite	Montreal	25-Feb-2021	ARTIC V3
Mtl_17_26-02-2021_Vstl-III_Grab	Montreal	26-Feb-2021	ARTIC V3
Mtl_18_26-02-2021_Vstl-III_Composite	Montreal	26-Feb-2021	ARTIC V3
Mtl_20_26-02-2021_CDN05_Grab	Montreal	26-Feb-2021	ARTIC V3
Mtl_21_26-02-2021_CDN05_Composite	Montreal	26-Feb-2021	ARTIC V3
Mtl_22_26-02-2021_BORD16_Grab	Montreal	26-Feb-2021	ARTIC V3
MTL_ANJOU-12_cpTP24h_26-02-2021_RAW	Montreal	26-Feb-2021	QIASeq
MTL_ANJOU-12_cpTP24h_01-03-2021_RAW	Montreal	01-Mar-2021	QIASeq
MTL_ANJOU-12_cpTP24h_02-03-2021_RAW	Montreal	02-Mar-2021	QIASeq
MTL_ANJOU-12_cpTP24h_03-03-2021_RAW	Montreal	03-Mar-2021	QIASeq
MTL_ANJOU-12_cpTP24h_04-03-2021_RAW	Montreal	04-Mar-2021	QIASeq
MTL_ANJOU-12_cpTP24h_05-03-2021_RAW	Montreal	05-Mar-2021	QIASeq
MTL_ANJOU-12_cpTP72h_08-03-2021_RAW	Montreal	08-Mar-2021	QIASeq
MTL_ANJOU-12_grb_26-02-2021_RAW	Montreal	26-Feb-2021	QIASeq
MTL_ANJOU-12_grb_01-03-2021_RAW	Montreal	01-Mar-2021	QIASeq
MTL_ANJOU-12_grb_02-03-2021_RAW	Montreal	02-Mar-2021	QIASeq
MTL_ANJOU-12_grb_03-03-2021_RAW	Montreal	03-Mar-2021	QIASeq
MTL_ANJOU-12_grb_04-03-2021_RAW	Montreal	04-Mar-2021	QIASeq
MTL_ANJOU-12_grb_05-03-2021_RAW	Montreal	05-Mar-2021	QIASeq
MTL_ANJOU-12_grb_08-03-2021_RAW	Montreal	08-Mar-2021	QIASeq
MTL_BORD-16_cpTP24h_01-03-2021_RAW	Montreal	01-Mar-2021	QIASeq
MTL_BORD-16_cpTP24h_02-03-2021_RAW	Montreal	02-Mar-2021	QIASeq
MTL_BORD-16_cpTP24h_03-03-2021_RAW	Montreal	03-Mar-2021	QIASeq
MTL_BORD-16_cpTP24h_04-03-2021_RAW	Montreal	04-Mar-2021	QIASeq
MTL_BORD-16_cpTP24h_05-03-2021_RAW	Montreal	05-Mar-2021	QIASeq
MTL_BORD-16_cpTP72h_08-03-2021_RAW	Montreal	08-Mar-2021	QIASeq
MTL_BORD-16_grb_01-03-2021_RAW	Montreal	01-Mar-2021	QIASeq
MTL_BORD-16_grb_02-03-2021_RAW	Montreal	02-Mar-2021	QIASeq
MTL_BORD-16_grb_03-03-2021_RAW	Montreal	03-Mar-2021	QIASeq
MTL_BORD-16_grb_04-03-2021_RAW	Montreal	04-Mar-2021	QIASeq
MTL_BORD-16_grb_05-03-2021_RAW	Montreal	05-Mar-2021	QIASeq
MTL_BORD-16_grb_08-03-2021_RAW	Montreal	08-Mar-2021	QIASeq
MTL_CDN-05_cpTP24h_01-03-2021_RAW	Montreal	01-Mar-2021	QIASeq
MTL_CDN-05_cpTP24h_02-03-2021_RAW	Montreal	02-Mar-2021	QIASeq
MTL_CDN-05_cpTP24h_03-03-2021_RAW	Montreal	03-Mar-2021	QIASeq
MTL_CDN-05_cpTP24h_04-03-2021_RAW	Montreal	04-Mar-2021	QIASeq
MTL_CDN-05_cpTP24h_05-03-2021_RAW	Montreal	05-Mar-2021	QIASeq
MTL_CDN-05_cpTP72h_08-03-2021_RAW	Montreal	08-Mar-2021	QIASeq
MTL_CDN-05_grb_01-03-2021_RAW	Montreal	01-Mar-2021	QIASeq
MTL_CDN-05_grb_02-03-2021_RAW	Montreal	02-Mar-2021	QIASeq
MTL_CDN-05_grb_03-03-2021_RAW	Montreal	03-Mar-2021	QIASeq
MTL_CDN-05_grb_04-03-2021_RAW	Montreal	04-Mar-2021	QIASeq
MTL_CDN-05_grb_05-03-2021_RAW	Montreal	05-Mar-2021	QIASeq
MTL_CDN-05_grb_08-03-2021_RAW	Montreal	08-Mar-2021	QIASeq
MTL_VSL-11_cpTP24h_01-03-2021_RAW	Montreal	01-Mar-2021	QIASeq
MTL_VSL-11_cpTP24h_02-03-2021_RAW	Montreal	02-Mar-2021	QIASeq
MTL_VSL-11_cpTP24h_03-03-2021_RAW	Montreal	03-Mar-2021	QIASeq
MTL_VSL-11_cpTP24h_04-03-2021_RAW	Montreal	04-Mar-2021	QIASeq
MTL_VSL-11_cpTP24h_05-03-2021_RAW	Montreal	05-Mar-2021	QIASeq
MTL_VSL-11_cpTP72h_08-03-2021_RAW	Montreal	08-Mar-2021	QIASeq
MTL_VSL-11_grb_01-03-2021_RAW	Montreal	01-Mar-2021	QIASeq
MTL_VSL-11_grb_02-03-2021_RAW	Montreal	02-Mar-2021	QIASeq
MTL_VSL-11_grb_03-03-2021_RAW	Montreal	03-Mar-2021	QIASeq
MTL_VSL-11_grb_04-03-2021_RAW	Montreal	04-Mar-2021	QIASeq
MTL_VSL-11_grb_05-03-2021_RAW	Montreal	05-Mar-2021	QIASeq
MTL_VSL-11_grb_08-03-2021_RAW	Montreal	08-Mar-2021	QIASeq
MTLN-8-1	Montreal	Feb-2021	ARTIC V3
MTLN-8-2	Montreal	Jan-2021	ARTIC V3
MTL-North	Montreal	Nov-2020	ARTIC V3
MTL-South	Montreal	Dec-2020	ARTIC V3
MTL-WW-N-1-NEG	Montreal	29-Feb-2020	ARTIC V3
MTL-WW-N-2	Montreal	16-Mar-2020	ARTIC V3
MTL-WW-N-3	Montreal	21-Mar-2020	ARTIC V3
MTL-WW-N-4	Montreal	28-Mar-2020	ARTIC V3
MTL-WW-N-5	Montreal	3-Apr-2020	ARTIC V3
MTL-WW-N-6	Montreal	4-Apr-2020	ARTIC V3
MTL-WW-N-7	Montreal	6-Apr-2020	ARTIC V3
MTL-WW-N-8	Montreal	9-Apr-2020	ARTIC V3
MTL-WW-N-9	Montreal	10-Apr-2020	ARTIC V3
MTL-WW-N-10	Montreal	11-Apr-2020	ARTIC V3
MTL-WW-N-11	Montreal	12-Apr-2020	ARTIC V3
MTL-WW-N-12	Montreal	30-Apr-2020	ARTIC V3
MTL-WW-N-13	Montreal	1-May-2020	ARTIC V3
MTL-WW-N-14	Montreal	18-Jun-2020	ARTIC V3
MTL-WW-N-15-NEG	Montreal	22-Jun-2020	ARTIC V3
MTL-WW-N-16	Montreal	6-Jul-2020	ARTIC V3
MTL-WW-N-17	Montreal	24-Aug-2020	ARTIC V3
MTL-WW-N-18	Montreal	27-Aug-2020	ARTIC V3
MTL-WW-N-19	Montreal	31-Aug-2020	ARTIC V3
MTL-WW-N-20	Montreal	3-Sep-2020	ARTIC V3
MTL-WW-N-21	Montreal	7-Sep-2020	ARTIC V3
MTL-WW-N-22	Montreal	10-Sep-2020	ARTIC V3
MTL-WW-N-23	Montreal	14-Sep-2020	ARTIC V3
MTL-WW-N-24	Montreal	17-Sep-2020	ARTIC V3
MTL-WW-N-25	Montreal	21-Sep-2020	ARTIC V3
MTL-WW-N-26	Montreal	28-Sep-2020	ARTIC V3
MTL-WW-N-27	Montreal	5-Oct-2020	ARTIC V3
MTL-WW-N-28	Montreal	12-Oct-2020	ARTIC V3
MTL-WW-N-29	Montreal	19-Oct-2020	ARTIC V3
MTL-WW-N-30	Montreal	22-Oct-2020	ARTIC V3
MTL-WW-N-32	Montreal	5-Nov-2020	ARTIC V3
MTL-WW-N-33	Montreal	9-Nov-2020	ARTIC V3
MTL-WW-N-34	Montreal	16-Nov-2020	ARTIC V3
Qc_7_18-01-2021_East	Quebec City	18-Jan-2021	ARTIC V3
Qc_8_18-01-2021_West	Quebec City	18-Jan-2021	ARTIC V3
Qc_9_19-01-2021_East	Quebec City	19-Jan-2021	ARTIC V3
Qc_10_19-01-2021_West	Quebec City	19-Jan-2021	ARTIC V3
Qc_11_20-01-2021_East	Quebec City	20-Jan-2021	ARTIC V3
Qc_12_20-01-2021_West	Quebec City	20-Jan-2021	ARTIC V3
Qc_13_21-01-2021_East	Quebec City	21-Jan-2021	ARTIC V3
Qc_14_21-01-2021_West	Quebec City	21-Jan-2021	ARTIC V3
Qc_15_25-01-2021_East	Quebec City	25-Jan-2021	ARTIC V3
Qc_16_25-01-2021_West	Quebec City	25-Jan-2021	ARTIC V3
Qc_17_26-01-2021_East	Quebec City	26-Jan-2021	ARTIC V3
Qc_18_26-01-2021_West	Quebec City	26-Jan-2021	ARTIC V3
Qc_19_27-01-2021_East	Quebec City	27-Jan-2021	ARTIC V3
Qc_20_27-01-2021_West	Quebec City	27-Jan-2021	ARTIC V3
Qc_21_28-01-2021_East	Quebec City	28-Jan-2021	ARTIC V3
Qc_22_28-01-2021_West	Quebec City	28-Jan-2021	ARTIC V3
Qc_23_29-01-2021_East	Quebec City	29-Jan-2021	ARTIC V3
Qc_24_29-01-2021_West	Quebec City	29-Jan-2021	ARTIC V3
Qc_25_30-01-2021_East	Quebec City	30-Jan-2021	ARTIC V3
Qc_26_30-01-2021_West	Quebec City	30-Jan-2021	ARTIC V3
Qc_27_31-01-2021_East	Quebec City	31-Jan-2021	ARTIC V3
Qc_28_31-01-2021_West	Quebec City	31-Jan-2021	ARTIC V3
Qc_29_01-02-2021_East	Quebec City	01-Feb-2021	ARTIC V3
Qc_30_01-02-2021_West	Quebec City	01-Feb-2021	ARTIC V3
Qc_31_02-02-2021_East	Quebec City	02-Feb-2021	ARTIC V3
Qc_32_02-02-2021_West	Quebec City	02-Feb-2021	ARTIC V3
QC_East_cpTP24h_03-02-2021_RAW	Quebec City	03-Feb-2021	QIASeq
QC_East_cpTP24h_04-02-2021_RAW	Quebec City	04-Feb-2021	QIASeq
QC_East_cpTP24h_05-02-2021_RAW	Quebec City	05-Feb-2021	QIASeq
QC_East_cpTP24h_06-02-2021_RAW	Quebec City	06-Feb-2021	QIASeq
QC_East_cpTP24h_07-02-2021_RAW	Quebec City	07-Feb-2021	QIASeq
QC_East_cpTP24h_08-02-2021_RAW	Quebec City	08-Feb-2021	QIASeq
QC_East_cpTP24h_09-02-2021_RAW	Quebec City	09-Feb-2021	QIASeq
QC_East_cpTP24h_10-02-2021_RAW	Quebec City	10-Feb-2021	QIASeq
QC_East_cpTP24h_11-02-2021_RAW	Quebec City	11-Feb-2021	QIASeq
QC_East_cpTP24h_12-02-2021_RAW	Quebec City	12-Feb-2021	QIASeq
QC_East_cpTP24h_13-02-2021_RAW	Quebec City	13-Feb-2021	QIASeq
QC_East_cpTP24h_14-02-2021_RAW	Quebec City	14-Feb-2021	QIASeq
QC_East_cpTP24h_15-02-2021_RAW	Quebec City	15-Feb-2021	QIASeq
QC_East_cpTP24h_16-02-2021_RAW	Quebec City	16-Feb-2021	QIASeq
QC_East_cpTP24h_17-02-2021_RAW	Quebec City	17-Feb-2021	QIASeq
QC_East_cpTP24h_18-02-2021_RAW	Quebec City	18-Feb-2021	QIASeq
QC_East_cpTP24h_19-02-2021_RAW	Quebec City	19-Feb-2021	QIASeq
QC_East_cpTP24h_20-02-2021_RAW	Quebec City	20-Feb-2021	QIASeq
QC_East_cpTP24h_21-02-2021_RAW	Quebec City	21-Feb-2021	QIASeq
QC_East_cpTP24h_22-02-2021_RAW	Quebec City	22-Feb-2021	QIASeq
QC_East_cpTP24h_23-02-2021_RAW	Quebec City	23-Feb-2021	QIASeq
QC_West_cpTP24h_03-02-2021_RAW	Quebec City	03-Feb-2021	QIASeq
QC_West_cpTP24h_04-02-2021_RAW	Quebec City	04-Feb-2021	QIASeq
QC_West_cpTP24h_05-02-2021_RAW	Quebec City	05-Feb-2021	QIASeq
QC_West_cpTP24h_06-02-2021_RAW	Quebec City	06-Feb-2021	QIASeq
QC_West_cpTP24h_07-02-2021_RAW	Quebec City	07-Feb-2021	QIASeq
QC_West_cpTP24h_08-02-2021_RAW	Quebec City	08-Feb-2021	QIASeq
QC_West_cpTP24h_09-02-2021_RAW	Quebec City	09-Feb-2021	QIASeq
QC_West_cpTP24h_10-02-2021_RAW	Quebec City	10-Feb-2021	QIASeq
QC_West_cpTP24h_11-02-2021_RAW	Quebec City	11-Feb-2021	QIASeq
QC_West_cpTP24h_12-02-2021_RAW	Quebec City	12-Feb-2021	QIASeq
QC_West_cpTP24h_13-02-2021_RAW	Quebec City	13-Feb-2021	QIASeq
QC_West_cpTP24h_14-02-2021_RAW	Quebec City	14-Feb-2021	QIASeq
QC_West_cpTP24h_15-02-2021_RAW	Quebec City	15-Feb-2021	QIASeq
QC_West_cpTP24h_16-02-2021_RAW	Quebec City	16-Feb-2021	QIASeq
QC_West_cpTP24h_17-02-2021_RAW	Quebec City	17-Feb-2021	QIASeq
QC_West_cpTP24h_18-02-2021_RAW	Quebec City	18-Feb-2021	QIASeq
QC_West_cpTP24h_19-02-2021_RAW	Quebec City	19-Feb-2021	QIASeq
QC_West_cpTP24h_20-02-2021_RAW	Quebec City	20-Feb-2021	QIASeq
QC_West_cpTP24h_21-02-2021_RAW	Quebec City	21-Feb-2021	QIASeq
QC_West_cpTP24h_22-02-2021_RAW	Quebec City	22-Feb-2021	QIASeq
QC_West_cpTP24h_23-02-2021_RAW	Quebec City	23-Feb-2021	QIASeq
QC-WW-N-1	Quebec City	11-Dec-2020	ARTIC V3
QC-WW-N-2	Quebec City	12-Dec-2020	ARTIC V3
QC-WW-N-3	Quebec City	13-Dec-2020	ARTIC V3
QC-WW-N-4	Quebec City	14-Dec-2020	ARTIC V3
QC-WW-N-5	Quebec City	15-Dec-2020	ARTIC V3
QC-WW-N-6	Quebec City	11-Dec-2020	ARTIC V3
QC-WW-N-7	Quebec City	12-Dec-2020	ARTIC V3
QC-WW-N-8	Quebec City	13-Dec-2020	ARTIC V3
QC-WW-N-9	Quebec City	14-Dec-2020	ARTIC V3
QC-WW-N-10	Quebec City	15-Dec-2020	ARTIC V3
QC-WW-N-11	Quebec City	12-Nov-2020	ARTIC V3
QC-WW-N-12	Quebec City	18-Nov-2020	ARTIC V3
QC-WW-N-13	Quebec City	25-Nov-2020	ARTIC V3
QC-WW-N-14	Quebec City	29-Nov-2020	ARTIC V3
QC-WW-N-15	Quebec City	3-Dec-2020	ARTIC V3
QC-WW-N-16	Quebec City	12-Nov-2020	ARTIC V3
QC-WW-N-17	Quebec City	18-Nov-2020	ARTIC V3
QC-WW-N-18	Quebec City	25-Nov-2020	ARTIC V3
QC-WW-N-19	Quebec City	29-Nov-2020	ARTIC V3
QC-WW-N-20	Quebec City	3-Dec-2020	ARTIC V3
QC-WW-N-21	Quebec City	16-Sep-2020	ARTIC V3
QC-WW-N-22	Quebec City	24-Sep-2020	ARTIC V3
QC-WW-N-23	Quebec City	24-Sep-2020	ARTIC V3
QC-N-28-POS	Quebec City	2020	ARTIC V3
ON_1_27-10-20_P20_HRS	Ottawa	27-Oct-2020	ARTIC V3
ON_2_11-11-20_P31_HRS	Ottawa	11-Nov-2020	ARTIC V3
ON_3_18-11-20_P41_HRS	Ottawa	18-Nov-2020	ARTIC V3
ON_4_06-12-20_P56_HRS	Ottawa	16-Dec-2020	ARTIC V3
ON_5_23-12-20_P71_HRS	Ottawa	23-Dec-2020	ARTIC V3
ON_6_18-11-20_Q1_ARS	Ottawa	18-Nov-2020	ARTIC V3
ON_7_13-12-20_Q20_ARS	Ottawa	13-Dec-2020	ARTIC V3
ON_8_23-12-20_Q29_ARS	Ottawa	23-Dec-2020	ARTIC V3
ON_9_03-11-20_D34_HPS	Ottawa	3-Nov-2020	ARTIC V3
ON_10_21-12-20_D49_HPS	Ottawa	21-Dec-2020	ARTIC V3
ON_11_23-11-20_E3_APS	Ottawa	23-Nov-2020	ARTIC V3
ON_12_23-12-20_E21_APS	Ottawa	23-Dec-2020	ARTIC V3
ON-Mining-N-29	Ottawa	2020-11-04	ARTIC V3
OTT_1_UKB1777	Ottawa	2020	ARTIC V3
OTT_2_UKB1777	Ottawa	2020	ARTIC V3
OTT-OTHERS-N-1	Ottawa	2020	ARTIC V3
OTT-OTHERS-N-2	Ottawa	2020	ARTIC V3
OTT-OTHERS-N-3	Ottawa	2020	ARTIC V3
OTT-OTHERS-N-4	Ottawa	2020	ARTIC V3
OTT-OTHERS-N-5	Ottawa	2020	ARTIC V3
OTT-OTHERS-N-6	Ottawa	2020	ARTIC V3
OTT-OTHERS-N-7	Ottawa	2020	ARTIC V3
OTT-WW-N-8	Ottawa	2020-10-09	ARTIC V3
OTT-WW-N-9	Ottawa	2020-10-10	ARTIC V3
OTT-WW-N-10	Ottawa	2020-10-11	ARTIC V3
OTT-WW-N-11	Ottawa	2020-10-12	ARTIC V3
OTT-WW-N-12	Ottawa	2020-10-13	ARTIC V3
OTT-WW-N-13	Ottawa	2020-10-14	ARTIC V3
OTT-WW-N-14	Ottawa	2020-04-24	ARTIC V3
OTT-WW-N-15	Ottawa	2020-05-05	ARTIC V3
OTT-WW-N-16	Ottawa	2020-05-19	ARTIC V3
OTT-WW-N-17	Ottawa	2020-06-02	ARTIC V3
OTT-WW-N-18	Ottawa	2020-06-17	ARTIC V3
OTT-WW-N-19	Ottawa	2020-06-30	ARTIC V3
OTT-WW-N-20	Ottawa	13-Jul-2020	ARTIC V3
OTT-WW-N-21	Ottawa	2020-07-27	ARTIC V3
OTT-WW-N-22	Ottawa	2020-08-10	ARTIC V3
OTT-WW-N-23	Ottawa	2020-08-22	ARTIC V3
OTT-WW-N-24	Ottawa	2020-09-07	ARTIC V3
OTT-WW-N-25	Ottawa	2020-09-21	ARTIC V3
OTT-WW-N-26	Ottawa	2020-10-05	ARTIC V3
OTT-WW-N-27	Ottawa	2020-10-19	ARTIC V3
OTT-WW-N-28	Ottawa	2020-11-02	ARTIC V3
OTT-WW-N-29	Ottawa	2020-11-16	ARTIC V3
OTT-WW-N-30	Ottawa	2020-11-30	ARTIC V3
OTT-WW-N-31	Ottawa	2020-12-14	ARTIC V3
OTT-WW-N-32	Ottawa	28-Dec-2020	ARTIC V3
OTT-OTHERS-N-33	Ottawa	2020	ARTIC V3
