# Supplementary material for: Combining Short- and Long-Read Sequencing Technologies to Identify SARS-CoV-2 Variants in Wastewater
Source: Viruses. 2024 Sep 21;16(9):1495. doi: 10.3390/v16091495 (PMC11437403; doi:10.3390/v16091495)
Supplement: Supplementary file 1 [file viruses-16-01495-s001.zip › Table_S2_Raw_Mutation_Data_from_SARS-CoV-2_Wastewater_Samples.xlsx]

## Sheet: Sheet1
mutation	both_datasets	illumina_only	nanopore_only
A23403G	46	40	42
C241T	40	23	46
C3037T	36	24	26
C14408T	34	40	35
C29555T	13	11	2
G25563T	12	15	9
T28250TCTG	12	15	6
C28854T	11	17	4
CA28253C	10	18	9
G8027T	10	5	5
G61T	9	9	1
G15438T	9	3	1
C26735T	8	22	7
G16987A	8	16	9
C313T	8	10	3
T1947C	8	10	2
G21785C	8	7	2
C22444T	8	6	4
C28093T	7	11	2
C28253T	7	9	10
G28903C	6	14	4
C17304T	6	14	1
C17977T	6	13	1
G25913T	6	9	1
G11272A	6	6	10
C7713T	6	6	0
T22020C	6	5	2
C18981T	6	4	3
C6740T	6	2	0
G28881A	5	50	0
G28845A	5	12	2
C11200T	5	6	5
A17615G	4	19	16
C18877T	4	17	4
C12651T	4	15	3
C15324T	4	10	7
G29399A	4	10	6
C17518T	4	9	1
C9891T	4	6	6
T16176C	4	4	9
G28361A	4	4	4
T12058C	3	19	4
C17678T	3	16	4
C28977T	3	12	6
T1222G	3	11	3
G15372T	3	10	4
G23868T	3	9	1
G17019T	3	8	6
A16889G	3	8	4
G5629T	3	7	4
A23063T	3	2	16
C23709T	3	2	14
C25463T	3	1	5
G28073A	3	1	1
T10939C	3	0	0
G28883C	2	53	0
C10789T	2	16	0
G22992A	2	11	6
TA28270T	2	10	12
C2245T	2	9	0
T24506G	2	7	10
C5986T	2	7	5
G28975C	2	6	7
C6145T	2	6	4
A1461G	2	6	4
TTTA21990T	2	5	9
T15978C	2	5	5
G24914C	2	4	21
C23604A	2	4	17
C913T	2	4	13
C5388A	2	4	6
C8208T	2	3	3
G22632A	2	3	1
C10029T	2	2	1
T5492C	2	2	0
AAAGTCATTT685A	2	1	3
C16466T	2	1	2
C26261T	2	1	1
C1567T	2	1	1
T4924A	2	1	1
A5234G	2	1	0
A5084G	2	0	0
G25947T	1	11	3
A28111G	1	10	22
C27972T	1	8	8
C346T	1	8	6
C29733T	1	8	0
C14676T	1	7	19
C25710T	1	7	4
T2677C	1	7	3
ATACATG21764A	1	6	4
G9526T	1	6	3
G27706T	1	6	0
G15766T	1	5	4
T14568C	1	5	2
C11005A	1	5	1
C21621T	1	5	0
G9267A	1	5	0
T23443C	1	5	0
G28460A	1	5	0
GTCTGGTTTT11287G	1	4	18
T26876C	1	4	4
C222T	1	4	3
G29736T	1	4	1
G28975T	1	4	1
C3267T	1	3	18
A16932G	1	3	3
A16923G	1	3	3
G28878A	1	3	3
T28144C	1	3	0
A12790G	1	3	0
A21137G	1	2	9
C29754T	1	2	2
C19017T	1	2	2
G29540A	1	2	2
T28245G	1	2	2
T9667C	1	2	2
TTGTCTG11285T	1	2	2
T18939C	1	2	1
A28129T	1	2	0
C10319T	1	2	0
A28272T	1	2	0
C28657T	1	2	0
C28725T	1	2	0
T15597C	1	2	0
A17105G	1	2	0
C24130T	1	2	0
C15279T	1	1	9
C25000T	1	1	4
T17659G	1	1	3
G6669C	1	1	3
T29524C	1	1	3
C1059T	1	1	3
G27014A	1	1	2
C4158T	1	1	2
T5422C	1	1	0
G28368A	1	1	0
C27577T	1	1	0
G19800C	1	1	0
C25844T	1	0	7
G3770C	1	0	6
G13993T	1	0	5
C19007G	1	0	5
T14700A	1	0	5
C24421G	1	0	5
C19145G	1	0	4
G19086C	1	0	4
C28185G	1	0	4
A28264T	1	0	4
T28393A	1	0	4
T14858A	1	0	4
A12065T	1	0	4
C28335G	1	0	4
T28140A	1	0	4
T11907A	1	0	4
A10329T	1	0	4
G21873C	1	0	4
A10291T	1	0	4
C10133G	1	0	4
C28441G	1	0	4
G27174C	1	0	4
C21762T	1	0	4
C8950T	1	0	3
T11025A	1	0	3
G7911C	1	0	3
T17965A	1	0	3
A6590T	1	0	3
A17711T	1	0	3
C7704G	1	0	3
T19203A	1	0	3
T11104A	1	0	3
G11262C	1	0	3
A19262T	1	0	3
G17790C	1	0	3
G6717C	1	0	3
G7753C	1	0	3
A11341T	1	0	3
A7832T	1	0	3
A18956T	1	0	3
T21960A	1	0	3
T7359A	1	0	3
C11986G	1	0	3
T21715A	1	0	3
T7249A	1	0	3
G7091C	1	0	3
T7282A	1	0	3
C21952G	1	0	3
C12144G	1	0	3
A10212T	1	0	3
A21794T	1	0	3
A15739T	1	0	3
C6828G	1	0	3
A7990T	1	0	3
T15520A	1	0	3
T23428A	1	0	3
C14621G	1	0	3
C18828G	1	0	3
A4372T	1	0	3
G25565C	1	0	3
A929T	1	0	3
A4994T	1	0	3
T22191A	1	0	2
C25433T	1	0	2
C3261G	1	0	2
T15818A	1	0	2
T6511A	1	0	2
A11476T	1	0	2
T11632A	1	0	2
T11554A	1	0	2
T11420A	1	0	2
T6778A	1	0	2
G7065C	1	0	2
A12201T	1	0	2
C7170G	1	0	2
A20388T	1	0	2
T15223A	1	0	2
C18885G	1	0	2
G10054C	1	0	2
T9896A	1	0	2
C9975G	1	0	2
A18749T	1	0	2
A18704T	1	0	2
G4109C	1	0	2
T4238A	1	0	2
G4188C	1	0	2
A4293T	1	0	2
A18625T	1	0	2
C23191G	1	0	2
C9592G	1	0	2
T9513A	1	0	2
T27332A	1	0	2
T26289A	1	0	2
C1059G	1	0	2
C3044G	1	0	2
C18388G	1	0	2
C10408G	1	0	2
A3123T	1	0	2
C4938G	1	0	2
T771A	1	0	2
C14937G	1	0	2
C18188G	1	0	2
G23499C	1	0	2
A17941T	1	0	2
T27445A	1	0	2
G23270C	1	0	2
G23775C	1	0	2
T18035A	1	0	2
T11183A	1	0	2
T692A	1	0	2
T4530A	1	0	2
C26270G	1	0	2
G9130C	1	0	2
A18323T	1	0	2
T4714A	1	0	2
C17862G	1	0	2
C2983G	1	0	2
T7438A	1	0	2
T9721A	1	0	2
C27411G	1	0	2
C3554G	1	0	2
A4451T	1	0	2
C26447G	1	0	2
A9197T	1	0	2
T26756A	1	0	2
A1982T	1	0	2
G7517C	1	0	2
G4609C	1	0	2
T4635A	1	0	2
A18245T	1	0	2
A14779T	1	0	2
T9779A	1	0	2
T6000A	1	0	2
C8917G	1	0	2
C26799G	1	0	2
T26598A	1	0	2
G3182C	1	0	2
G18546C	1	0	2
C15660G	1	0	2
G23349C	1	0	2
G7550C	1	0	2
G15004C	1	0	2
T15083A	1	0	2
T9642A	1	0	2
C18109G	1	0	2
G9817C	1	0	2
C4827G	1	0	2
A15581T	1	0	2
G25555C	1	0	2
T8996A	1	0	2
A8224T	1	0	2
C850G	1	0	2
G8303C	1	0	2
A8145T	1	0	2
A1003T	1	0	2
T26677A	1	0	2
T4874A	1	0	2
A3506T	1	0	2
A4748T	1	0	2
T14544A	1	0	1
G2422C	1	0	1
C2567G	1	0	1
A2501T	1	0	1
T2350A	1	0	1
C5339T	1	0	1
T29607A	1	0	1
C18701T	1	0	1
A20230T	1	0	1
A20309T	1	0	1
T11790A	1	0	1
C11497T	1	0	1
C15342G	1	0	1
C15421G	1	0	1
A15263T	1	0	1
A8567T	1	0	1
G8488C	1	0	1
C8419G	1	0	1
G8382C	1	0	1
T8634A	1	0	1
T22912A	1	0	1
T23045A	1	0	1
T22966A	1	0	1
T3823A	1	0	1
A15162T	1	0	1
A3372T	1	0	1
G24757C	1	0	1
T25476A	1	0	1
A3703T	1	0	1
G5931C	1	0	1
C28737G	1	0	1
T25403A	1	0	1
A24105T	1	0	1
C5748G	1	0	1
A24884T	1	0	1
C28520G	1	0	1
T27031A	1	0	1
A12258T	1	0	1
C5866G	1	0	1
A17612T	1	0	1
A1903T	1	0	1
A1308T	1	0	1
A5809T	1	0	1
C5342G	1	0	1
T25021A	1	0	1
T5619A	1	0	1
A6072T	1	0	1
C23854G	1	0	1
A1193T	1	0	1
A9075T	1	0	1
T24805A	1	0	1
T5669A	1	0	1
A2219T	1	0	1
G3971C	1	0	1
A27253T	1	0	1
A27510T	1	0	1
C23538G	1	0	1
A7625T	1	0	1
T24184A	1	0	1
C3902G	1	0	1
T3451A	1	0	1
A3633T	1	0	1
C25324G	1	0	1
A8066T	1	0	1
A28676T	1	0	1
C24263G	1	0	1
A23696T	1	0	1
T24052A	1	0	1
A27095T	1	0	1
G18467C	1	0	1
A23894T	1	0	1
A2140T	1	0	1
A5391T	1	0	1
C6230G	1	0	1
A28599T	1	0	1
C3293G	1	0	1
T26957A	1	0	1
A24942T	1	0	1
A23973T	1	0	1
A1138T	1	0	1
C6151G	1	0	1
T25051A	1	0	1
T1272A	1	0	1
C2061G	1	0	1
G28209T	1	0	0
T5299G	1	0	0
G17302T	1	0	0
T27104C	1	0	0
C6040T	1	0	0
G15586A	1	0	0
C16716G	1	0	0
C21234T	1	0	0
T22261A	1	0	0
A21141T	1	0	0
A22833T	1	0	0
A1677T	1	0	0
T20114A	1	0	0
G1466C	1	0	0
T29192A	1	0	0
G9434C	1	0	0
A6465T	1	0	0
A10946T	1	0	0
C28937G	1	0	0
C27779G	1	0	0
C96G	1	0	0
G25954C	1	0	0
T22515A	1	0	0
C22796G	1	0	0
T25875A	1	0	0
G613C	1	0	0
T17454A	1	0	0
A24500T	1	0	0
A14270T	1	0	0
T19590A	1	0	0
A29334T	1	0	0
G20171C	1	0	0
G17533C	1	0	0
C22659G	1	0	0
A20864T	1	0	0
T20455A	1	0	0
G27589C	1	0	0
C21254G	1	0	0
G19525C	1	0	0
C25796G	1	0	0
T2615A	1	0	0
A20785T	1	0	0
A12416T	1	0	0
T19341A	1	0	0
C14471G	1	0	0
C10868G	1	0	0
C275G	1	0	0
T20682A	1	0	0
T11711A	1	0	0
T21649A	1	0	0
T17673A	1	0	0
G22580C	1	0	0
T21333A	1	0	0
T433A	1	0	0
A20035T	1	0	0
G6309C	1	0	0
A29413T	1	0	0
G25130C	1	0	0
T20534A	1	0	0
C534G	1	0	0
T27824A	1	0	0
T2298A	1	0	0
T2665A	1	0	0
G25278C	1	0	0
A26519T	1	0	0
C10815G	1	0	0
C22445G	1	0	0
T175A	1	0	0
A29113T	1	0	0
G19669C	1	0	0
A19476T	1	0	0
T14349A	1	0	0
T22738A	1	0	0
A1832T	1	0	0
G5470C	1	0	0
T21197A	1	0	0
T25723A	1	0	0
G14428C	1	0	0
T22118A	1	0	0
C6388G	1	0	0
C21412G	1	0	0
T21570A	1	0	0
C29456G	1	0	0
G2744C	1	0	0
T22318A	1	0	0
T19956A	1	0	0
A27700T	1	0	0
A27668T	1	0	0
G21491C	1	0	0
G29255C	1	0	0
T22039A	1	0	0
A10736T	1	0	0
G354C	1	0	0
T22397A	1	0	0
G20732C	1	0	0
A28858T	1	0	0
C20603G	1	0	0
A5543T	1	0	0
C23121G	1	0	0
G9355C	1	0	0
A2825T	1	0	0
A1756T	1	0	0
A28816T	1	0	0
T26033A	1	0	0
C29835G	1	0	0
G19879C	1	0	0
A226T	1	0	0
C1387G	1	0	0
C26191G	1	0	0
T25209A	1	0	0
A28955T	1	0	0
C482G	1	0	0
A1622T	1	0	0
T29726A	1	0	0
G29528C	1	0	0
T19748A	1	0	0
A12337T	1	0	0
C1545G	1	0	0
A11862T	1	0	0
T23617A	1	0	0
T26112A	1	0	0
A19397T	1	0	0
A29664T	1	0	0
T24342A	1	0	0
T2823A	1	0	0
T29785A	1	0	0
C10790G	1	0	0
CT16833C	1	0	0
G28882A	0	54	0
A28254C	0	22	0
G29692T	0	16	1
T28282A	0	12	1
A28281T	0	12	0
G28280C	0	12	0
C25904T	0	10	1
G28048T	0	9	9
T13345C	0	9	2
CT11074C	0	7	13
C4543T	0	7	3
C5144T	0	7	2
G14767T	0	7	1
G11083T	0	6	0
G21770A	0	6	0
A1321C	0	5	1
C23271A	0	4	22
T6954C	0	4	4
C28905T	0	4	2
C27964T	0	4	1
T21408C	0	4	1
T16857C	0	4	1
C4438T	0	4	0
G26467C	0	4	0
G26918T	0	4	0
G28975A	0	4	0
G18316C	0	4	0
G12224T	0	4	0
T29672G	0	4	0
G353A	0	3	6
C26681T	0	3	3
G21974T	0	3	3
C29675T	0	3	2
GA11990G	0	3	2
A405G	0	3	2
A11991G	0	3	2
C21575T	0	3	1
C25549T	0	3	1
C22591T	0	3	1
G25907T	0	3	1
AT5116A	0	3	1
CT13647C	0	3	1
C8318T	0	3	1
T12244C	0	3	1
AT21964A	0	3	1
A13623G	0	3	1
C26366T	0	3	1
TA24741T	0	3	1
T13823C	0	3	1
C24023T	0	3	1
C25989T	0	3	1
C28863T	0	3	1
G8853GT	0	3	1
G11327T	0	3	1
A16838G	0	3	1
G18907T	0	3	1
G28878T	0	3	1
G3066T	0	3	1
A28792T	0	3	0
C4618T	0	3	0
G22661T	0	3	0
C18347T	0	3	0
G5668T	0	3	0
C17746T	0	3	0
AG14771A	0	3	0
TG28912T	0	3	0
G26291A	0	3	0
GT20360G	0	3	0
CT25721C	0	3	0
C3884T	0	3	0
T4303TA	0	3	0
CTT22572C	0	3	0
G11207T	0	3	0
AAT20795A	0	3	0
TTA6766T	0	3	0
ATT6045A	0	3	0
G9095T	0	3	0
GT5253G	0	3	0
T5117A	0	3	0
C275T	0	3	0
G26398T	0	3	0
AT12945A	0	3	0
T26397C	0	3	0
C14703T	0	3	0
GT3004G	0	3	0
CA25587C	0	3	0
G24697A	0	3	0
C6548T	0	3	0
G15649T	0	3	0
TG18393T	0	3	0
CA9073C	0	3	0
TG8707T	0	3	0
AT1788A	0	3	0
G27870C	0	3	0
A12886T	0	3	0
C3236T	0	3	0
T1232A	0	3	0
G8696T	0	3	0
TTAG12597T	0	3	0
A23920G	0	3	0
C29067T	0	3	0
C21658T	0	3	0
G13948T	0	3	0
AT11211A	0	3	0
GT6236G	0	3	0
T5362G	0	3	0
G14548C	0	3	0
A11211G	0	3	0
CA11139C	0	3	0
A11140C	0	3	0
G29105C	0	3	0
C1404T	0	3	0
G5642T	0	3	0
A28615G	0	3	0
G15708C	0	3	0
C274T	0	3	0
G1478T	0	3	0
G28857T	0	3	0
T18327C	0	3	0
A5198G	0	3	0
GTA5196G	0	3	0
G7463T	0	3	0
G27226T	0	3	0
T15119A	0	3	0
G8817T	0	3	0
A18182T	0	3	0
TTG18513T	0	3	0
C22314T	0	3	0
C17333T	0	3	0
TG1066T	0	3	0
A27290G	0	3	0
G27009T	0	3	0
T14704C	0	3	0
C13011T	0	3	0
T16834C	0	3	0
C21017T	0	3	0
G23580T	0	3	0
CT1862C	0	3	0
A25003T	0	3	0
CT27175C	0	3	0
C23061T	0	3	0
A27809T	0	3	0
TAC24024T	0	3	0
T27808A	0	3	0
G27115T	0	3	0
AT6915A	0	3	0
GT19622G	0	3	0
CT16175C	0	3	0
AG22771A	0	3	0
TG318T	0	3	0
A19543G	0	3	0
CA19576C	0	3	0
C14571T	0	3	0
G27541T	0	3	0
G29427T	0	3	0
T1675A	0	3	0
GA26553G	0	3	0
A26554G	0	3	0
T1723C	0	3	0
C23472T	0	3	0
T16099C	0	3	0
G29543C	0	3	0
T29092C	0	3	0
C28585T	0	3	0
C5869T	0	2	3
C29774T	0	2	3
T27346C	0	2	3
C21077T	0	2	3
G24998T	0	2	3
C2110T	0	2	3
A28095T	0	2	3
C29762T	0	2	2
C11074CT	0	2	2
C17491T	0	2	2
G5108T	0	2	1
C23315T	0	2	1
G29781T	0	2	1
C7113T	0	2	1
C12439T	0	2	1
C25854T	0	2	1
C18568T	0	2	1
A5488G	0	2	1
C28603T	0	2	0
G18412T	0	2	0
G13091T	0	2	0
T16263C	0	2	0
T24805C	0	2	0
GAT14833G	0	2	0
T9292C	0	2	0
G23576C	0	2	0
CG23575C	0	2	0
G22706T	0	2	0
T8014A	0	2	0
CTT8160C	0	2	0
G28625T	0	2	0
GT13043G	0	2	0
C25685T	0	2	0
G25481A	0	2	0
C28775T	0	2	0
A1103T	0	2	0
A1163T	0	2	0
C835T	0	2	0
G13201T	0	2	0
G2635A	0	2	0
A5297G	0	2	0
T11286G	0	2	0
C28472T	0	2	0
AT25826A	0	2	0
G25204T	0	2	0
C829T	0	2	0
G7042T	0	2	0
C1572T	0	2	0
G29474T	0	2	0
A12162G	0	1	12
C15720T	0	1	8
C11669T	0	1	5
T15021C	0	1	3
G26152A	0	1	3
C17125T	0	1	3
C22879T	0	1	3
C12733T	0	1	3
C22450T	0	1	3
C24536T	0	1	2
G17427T	0	1	2
TG11082T	0	1	2
T14242G	0	1	2
T5804A	0	1	2
C8247T	0	1	2
C3159T	0	1	2
C25642T	0	1	2
C6543T	0	1	2
CT4947C	0	1	2
T11751C	0	1	2
T23672C	0	1	2
G10523C	0	1	2
G29744A	0	1	2
T11296G	0	1	2
C10954T	0	1	2
C21304T	0	1	2
C1420T	0	1	2
C3096T	0	1	2
C24507T	0	1	2
AT26616A	0	1	2
C12049T	0	1	2
C28556G	0	1	1
G10907C	0	1	1
G23607A	0	1	1
C23206T	0	1	1
A23756G	0	1	1
T7638C	0	1	1
CA8964C	0	1	1
G22599T	0	1	1
G10105T	0	1	1
T13020C	0	1	1
CTTA27052C	0	1	1
C5849T	0	1	1
G28378A	0	1	1
CT27800C	0	1	1
T25461C	0	1	1
A26059G	0	1	1
C29274T	0	1	1
T13652C	0	1	1
G29742T	0	1	1
G791T	0	1	1
G22961C	0	1	1
CG28121C	0	1	1
G21776A	0	1	1
C23692T	0	1	1
TG3226T	0	1	1
C12084T	0	1	1
G16852T	0	1	1
C13009T	0	1	1
TTC13070T	0	1	1
G174T	0	1	1
C28232T	0	1	1
C19164T	0	1	1
C22995A	0	1	1
T29772A	0	1	1
G27870T	0	1	1
T26182C	0	1	1
C29686T	0	1	1
C15480G	0	1	1
A4050T	0	1	1
T3360TA	0	1	1
CA29675C	0	1	1
G13007T	0	1	1
G25971A	0	1	1
A18424G	0	1	1
G25922T	0	1	1
C3510T	0	1	1
C1113T	0	1	1
C13487T	0	1	1
T27929A	0	1	1
G17110T	0	1	1
CT27791C	0	1	1
A18763G	0	1	1
G15004T	0	1	1
C16428T	0	1	1
T25092C	0	1	1
CT16423C	0	1	1
A11167C	0	1	1
G25979T	0	1	1
A21768T	0	1	1
C29421T	0	1	1
C29366T	0	1	1
T5865A	0	1	1
A28012C	0	1	1
C3480T	0	1	1
C14322T	0	1	1
T8603C	0	1	1
G22319T	0	1	1
C21639T	0	1	1
A13121G	0	1	1
A21766C	0	1	1
CT25703C	0	1	1
T9525C	0	1	1
A24592G	0	1	0
T23245C	0	1	0
C29541T	0	1	0
G29041C	0	1	0
GT13856G	0	1	0
TC7763T	0	1	0
C26499T	0	1	0
G14860C	0	1	0
T694A	0	1	0
T14568A	0	1	0
AT1870A	0	1	0
TA22939T	0	1	0
GT11521G	0	1	0
C16073T	0	1	0
G2017C	0	1	0
TAA5752T	0	1	0
TC202T	0	1	0
GA2418G	0	1	0
G14885T	0	1	0
T14884G	0	1	0
G28166A	0	1	0
T15044C	0	1	0
G19072T	0	1	0
T3788C	0	1	0
T18658C	0	1	0
CT18657C	0	1	0
G5105T	0	1	0
G18659C	0	1	0
C26313T	0	1	0
C22498T	0	1	0
T18660C	0	1	0
C28256A	0	1	0
C1044T	0	1	0
C27911T	0	1	0
A18879C	0	1	0
C26801G	0	1	0
T25399G	0	1	0
C25571A	0	1	0
G29645T	0	1	0
TAG18878T	0	1	0
C8683T	0	1	0
A29567G	0	1	0
C5784T	0	1	0
TG16913T	0	1	0
G16914T	0	1	0
C24566T	0	1	0
G14449T	0	1	0
G29321T	0	1	0
GT14241G	0	1	0
TG13924T	0	1	0
T13044G	0	1	0
GA13040G	0	1	0
GT22859G	0	1	0
G3153C	0	1	0
C24138T	0	1	0
T10980C	0	1	0
CA5826C	0	1	0
TG27560T	0	1	0
T27929C	0	1	0
C23325G	0	1	0
A20895T	0	1	0
C23638T	0	1	0
G29553T	0	1	0
G974T	0	1	0
C29363T	0	1	0
C8293T	0	1	0
T24739C	0	1	0
G28621T	0	1	0
C23454T	0	1	0
AT29725A	0	1	0
G29705T	0	1	0
C19572T	0	1	0
C29592G	0	1	0
GC28986G	0	1	0
C18457T	0	1	0
C17285T	0	1	0
C18014T	0	1	0
CT20515C	0	1	0
A26927G	0	1	0
G18169T	0	1	0
G20518C	0	1	0
C17634T	0	1	0
G25819T	0	1	0
C22943T	0	1	0
C21727T	0	1	0
G24836T	0	1	0
TTG16398T	0	1	0
C26408T	0	1	0
C11752T	0	1	0
C12664A	0	1	0
C15053T	0	1	0
A1475T	0	1	0
C1457T	0	1	0
G10590T	0	1	0
G28703A	0	1	0
AT9859A	0	1	0
C9863G	0	1	0
G6609T	0	1	0
TG19597T	0	1	0
T24656C	0	1	0
G17741T	0	1	0
GTT22583G	0	1	0
G15840T	0	1	0
G13471A	0	1	0
G22985T	0	1	0
G2999T	0	1	0
A15477T	0	1	0
G15672T	0	1	0
C4234T	0	1	0
G7410A	0	1	0
CT19662C	0	1	0
G14276T	0	1	0
C27654T	0	1	0
CT4099C	0	1	0
T18661A	0	1	0
C26625T	0	1	0
T9699C	0	1	0
G5716A	0	1	0
C6449T	0	1	0
C7869T	0	1	0
G5699T	0	1	0
G28280T	0	1	0
G6337T	0	1	0
G28679T	0	1	0
T7912C	0	1	0
G11291A	0	1	0
G9092T	0	1	0
TG9091T	0	1	0
T11593C	0	1	0
AAT11216A	0	1	0
T9503C	0	1	0
C28814T	0	1	0
AT13288A	0	1	0
TG10423T	0	1	0
T19044A	0	1	0
CA12676C	0	1	0
C7732T	0	1	0
TG28667T	0	1	0
G28559C	0	1	0
G8264T	0	1	0
G25687A	0	1	0
C26877T	0	1	0
C6213T	0	1	0
C28869T	0	1	0
CTT20405C	0	1	0
C29679T	0	1	0
C20930T	0	1	0
A3175G	0	1	0
CT15019C	0	1	0
G25970T	0	1	0
CA1931C	0	1	0
CTA27230C	0	1	0
T10001C	0	1	0
G14881T	0	1	0
AG12463A	0	1	0
C4115T	0	1	0
G10154T	0	1	0
A26069G	0	1	0
TGC12247T	0	1	0
C16323T	0	1	0
C2939G	0	1	0
G885C	0	1	0
G10097A	0	1	0
G20433A	0	1	0
C12400G	0	1	0
TAA6516T	0	1	0
CA3296C	0	1	0
CT7224C	0	1	0
T7225C	0	1	0
A1571C	0	1	0
T8622C	0	1	0
TATA27720T	0	1	0
GT2778G	0	1	0
C21952T	0	1	0
A5058T	0	1	0
T23789C	0	1	0
TG23269T	0	1	0
C6500T	0	1	0
C2485T	0	1	0
G17671T	0	1	0
T8161C	0	1	0
G28919T	0	1	0
GT285G	0	1	0
G6694C	0	1	0
G29800C	0	1	0
T26773TG	0	1	0
CAT4116C	0	1	0
T3883C	0	1	0
G21123A	0	1	0
C3634T	0	1	0
G19846A	0	1	0
G4556T	0	1	0
C2695T	0	1	0
C24337T	0	1	0
C9319T	0	1	0
T15632C	0	1	0
C10833T	0	1	0
G8844T	0	1	0
AT7432A	0	1	0
C19881T	0	1	0
CT17953C	0	1	0
G9753A	0	1	0
G10787T	0	1	0
A6657T	0	1	0
T16678C	0	1	0
TGTG7628T	0	1	0
C904T	0	1	0
GT24087G	0	1	0
T21769C	0	1	0
C7521T	0	1	0
GAT13948G	0	1	0
A29664G	0	1	0
T13950G	0	1	0
C28435T	0	1	0
CT27584C	0	1	0
G27506C	0	1	0
GC28376G	0	1	0
CTT29580C	0	1	0
TTG415T	0	1	0
G417T	0	1	0
T29377C	0	1	0
C22978T	0	1	0
C23300T	0	1	0
C29733A	0	1	0
A25564T	0	1	0
C7231T	0	1	0
C18654T	0	1	0
G17706T	0	1	0
TCTA28092T	0	1	0
CAG28107C	0	1	0
A28108T	0	1	0
C28093A	0	1	0
G28109C	0	1	0
G16377C	0	1	0
G28428T	0	1	0
G13260T	0	1	0
A13284T	0	1	0
T12363C	0	1	0
C13140T	0	1	0
AT22069A	0	1	0
G3838T	0	1	0
C12576A	0	1	0
AGGT3417A	0	1	0
G6254C	0	1	0
GATTATT16903G	0	1	0
T18966G	0	1	0
TAG14538T	0	1	0
TA16069T	0	1	0
G1577T	0	1	0
G12872T	0	1	0
ATTTTTGGGTG21979A	0	1	0
G27066C	0	1	0
G25290C	0	1	0
TATC14787T	0	1	0
A18314C	0	1	0
TAA12958T	0	1	0
GAA19827G	0	1	0
G1940C	0	1	0
CA15532C	0	1	0
G14071A	0	1	0
TA18075T	0	1	0
TG16530T	0	1	0
TG25488T	0	1	0
G15150T	0	1	0
G1542T	0	1	0
G11335C	0	1	0
CTG1938C	0	1	0
CGA18312C	0	1	0
G1130C	0	1	0
G16336T	0	1	0
CG10232C	0	1	0
AT29020A	0	1	0
G4881A	0	1	0
GGT1574G	0	1	0
G17117C	0	1	0
CTG27934C	0	1	0
AAG14069A	0	1	0
G28658T	0	1	0
CA2268C	0	1	0
TTG3822T	0	1	0
CTG26464C	0	1	0
G18078C	0	1	0
GT10160G	0	1	0
T10161G	0	1	0
C6336T	0	1	0
A27774G	0	1	0
T27407C	0	1	0
G765C	0	1	0
GT11426G	0	1	0
TG8521T	0	1	0
AT20864A	0	1	0
G13486T	0	1	0
TG3508T	0	1	0
G24839T	0	1	0
T5808A	0	1	0
T5930A	0	1	0
A5618T	0	1	0
G9276C	0	1	0
G5668C	0	1	0
G1742T	0	1	0
A28272G	0	1	0
T1693C	0	1	0
G23587T	0	1	0
G23477T	0	1	0
C13989T	0	1	0
C10456T	0	1	0
A2161T	0	1	0
C7063T	0	1	0
G8548A	0	1	0
G204T	0	1	0
G29786T	0	1	0
G26109T	0	1	0
C16568A	0	1	0
G17359T	0	1	0
G29151T	0	1	0
CT11442C	0	1	0
G16206T	0	1	0
C1346T	0	1	0
A14550T	0	1	0
C16234T	0	1	0
T13909C	0	1	0
GT5927G	0	1	0
A10858T	0	1	0
C16054T	0	1	0
T26254C	0	1	0
T5930G	0	1	0
TA10857T	0	1	0
T8928G	0	1	0
G13126T	0	1	0
GT8927G	0	1	0
C12669T	0	1	0
G9770T	0	1	0
T1921C	0	1	0
G25437T	0	1	0
T4591C	0	1	0
GT25218G	0	1	0
T25219G	0	1	0
GT28917G	0	1	0
A23436T	0	1	0
AC20388A	0	1	0
G29742A	0	1	0
G29690A	0	1	0
CT13740C	0	1	0
AGGCCACGCGGAGTACGATCGAGTG29735A	0	1	0
T13741C	0	1	0
G2231A	0	1	0
G29810T	0	1	0
T12203C	0	1	0
G22381T	0	1	0
T19183C	0	1	0
CT10010C	0	1	0
ATGG19403A	0	1	0
CAG1841C	0	1	0
G16578C	0	1	0
TCA21657T	0	1	0
G2888T	0	1	0
T2335C	0	1	0
G18659T	0	1	0
ATT5264A	0	1	0
G17590A	0	1	0
TG8899T	0	1	0
A29712G	0	1	0
CTT28214C	0	1	0
TG24397T	0	1	0
G11540T	0	1	0
TG24304T	0	1	0
G9332C	0	1	0
AT25327A	0	1	0
CTAG13119C	0	1	0
G13178C	0	1	0
CT26408C	0	1	0
GT26416G	0	1	0
G15313C	0	1	0
G6899T	0	1	0
TG10480T	0	1	0
G13313T	0	1	0
G2809C	0	1	0
T29581C	0	1	0
CT15559C	0	1	0
CA10408C	0	1	0
G22014T	0	1	0
G16072T	0	1	0
CT14980C	0	1	0
T15560C	0	1	0
C25546T	0	1	0
AG294A	0	1	0
A19798C	0	1	0
CT11674C	0	1	0
T9477A	0	1	0
T21984A	0	1	0
AT9720A	0	1	0
CT10776C	0	1	0
C6468T	0	1	0
G19900C	0	1	0
G295A	0	1	0
AG19899A	0	1	0
T13014C	0	1	0
T5773C	0	1	0
TTTTTGGGTG21980T	0	1	0
CTA19796C	0	1	0
CTT12132C	0	1	0
T14300C	0	1	0
G21569T	0	1	0
TATA5909T	0	1	0
G14486T	0	1	0
G2867T	0	1	0
CTT9627C	0	1	0
AG22486A	0	1	0
AAT1829A	0	1	0
A2948AT	0	1	0
CT27481C	0	1	0
CT9786C	0	1	0
G27281C	0	1	0
AG5935A	0	1	0
T24741C	0	1	0
G29779T	0	1	0
T14658C	0	1	0
G11693T	0	1	0
G14580T	0	1	0
GA434G	0	1	0
G11981T	0	1	0
C26078T	0	1	0
C10296T	0	1	0
T10722C	0	1	0
TAG21314T	0	1	0
A20453AT	0	1	0
CT10932C	0	1	0
T9563C	0	1	0
G18213T	0	1	0
C16658T	0	1	0
CTT13077C	0	1	0
T13079C	0	1	0
CA27710C	0	1	0
GGG28881AAC	0	0	37
AG24389CC	0	0	30
T8022G	0	0	19
GAT28280CTA	0	0	14
AC28947A	0	0	14
T24171G	0	0	13
C3177T	0	0	13
C28437A	0	0	13
C3173CCG	0	0	13
T19299G	0	0	12
T16211G	0	0	12
T22819A	0	0	12
A3175T	0	0	12
G13004C	0	0	10
T20891G	0	0	10
C13684G	0	0	10
G26520T	0	0	10
TC28440T	0	0	10
T2785G	0	0	10
G17176C	0	0	9
A24952C	0	0	9
T28953C	0	0	9
A15827AG	0	0	8
TC15823T	0	0	8
A22798T	0	0	8
TG13006T	0	0	8
C16870T	0	0	8
G23012A	0	0	8
T24811TA	0	0	8
T24814TC	0	0	8
GT10835G	0	0	8
T13686TCG	0	0	8
A3715T	0	0	8
T4691G	0	0	7
C24797G	0	0	7
G6553T	0	0	7
C12778T	0	0	7
C24792G	0	0	7
G4255A	0	0	7
AG22958A	0	0	7
T26604C	0	0	7
C4900T	0	0	6
T29867A	0	0	6
C7594T	0	0	6
A14207C	0	0	6
T1653G	0	0	6
G26538A	0	0	6
C4788T	0	0	6
G18733A	0	0	6
G18883A	0	0	6
T28828A	0	0	6
T15561A	0	0	5
AC18675A	0	0	5
G13507A	0	0	5
A28676C	0	0	5
G6503A	0	0	5
G23666GA	0	0	5
T1656C	0	0	5
A8663G	0	0	5
G23628A	0	0	5
GG17947AA	0	0	5
C25418T	0	0	5
C955T	0	0	5
C21998T	0	0	5
G13028A	0	0	5
C24773CA	0	0	5
C5724T	0	0	5
G12269A	0	0	5
T26545A	0	0	5
A8113AG	0	0	5
G25135T	0	0	5
C12815T	0	0	5
G25088T	0	0	5
T733C	0	0	5
C18681T	0	0	5
G5633A	0	0	5
T15096C	0	0	4
C18171T	0	0	4
C24792T	0	0	4
A7304C	0	0	4
G13469A	0	0	4
GC13425AT	0	0	4
A29700AG	0	0	4
C28313T	0	0	4
A29369G	0	0	4
C27103T	0	0	4
C15952T	0	0	4
G18686A	0	0	4
T1340C	0	0	4
G17523GA	0	0	4
C6726T	0	0	4
C17470T	0	0	4
C6568T	0	0	4
C12068T	0	0	4
C7392T	0	0	4
C25703CT	0	0	4
G28916A	0	0	4
G23561A	0	0	4
A23674G	0	0	4
G28685A	0	0	4
C8880T	0	0	4
C16799T	0	0	4
A28680AG	0	0	4
C27180T	0	0	4
G28658A	0	0	4
T11397G	0	0	4
T26897C	0	0	4
A15693G	0	0	4
C10202T	0	0	4
A27171G	0	0	4
G9827GA	0	0	4
G1806GA	0	0	4
A17062C	0	0	4
C1917A	0	0	4
G4257A	0	0	4
A4405C	0	0	4
A454G	0	0	4
A19028C	0	0	4
G5305A	0	0	4
G6839C	0	0	4
G25477A	0	0	4
A22805G	0	0	4
T29283G	0	0	4
G28122A	0	0	4
A24461G	0	0	4
G26695A	0	0	4
C1214T	0	0	4
C6786T	0	0	4
A19548T	0	0	4
C19944A	0	0	4
G17035A	0	0	4
G28568A	0	0	4
A4984G	0	0	4
G8013A	0	0	4
C25840T	0	0	4
C23533T	0	0	4
C12469T	0	0	4
AT5321A	0	0	4
C22062CT	0	0	4
C15546T	0	0	4
T14619C	0	0	4
T10129C	0	0	4
G26325A	0	0	4
A5648C	0	0	4
C26753T	0	0	4
G2198A	0	0	4
C14931T	0	0	4
G6352A	0	0	4
C10647T	0	0	4
A27738C	0	0	4
G17252A	0	0	4
G1264A	0	0	4
CT16712TC	0	0	4
T26767C	0	0	4
T12925TA	0	0	4
C11530T	0	0	4
G1067A	0	0	4
A3841G	0	0	4
T3843TCG	0	0	4
A22864G	0	0	4
T19843C	0	0	4
G26709A	0	0	4
CT28824C	0	0	4
C28830CT	0	0	4
C9808T	0	0	4
C17174A	0	0	4
T22165TA	0	0	3
C22624T	0	0	3
A14971G	0	0	3
A16615G	0	0	3
T13637G	0	0	3
C13506T	0	0	3
C12695T	0	0	3
T12757TG	0	0	3
C13490CT	0	0	3
C13476G	0	0	3
G26467T	0	0	3
G12674A	0	0	3
G26316A	0	0	3
C27106T	0	0	3
T22318TA	0	0	3
C13476T	0	0	3
A4094C	0	0	3
T15950C	0	0	3
C21133CA	0	0	3
C7600T	0	0	3
T12157G	0	0	3
C17617T	0	0	3
C14286T	0	0	3
AA3361GT	0	0	3
A14510G	0	0	3
A6705T	0	0	3
G14490A	0	0	3
C3866CA	0	0	3
A4070C	0	0	3
C17708T	0	0	3
A13409G	0	0	3
C15865T	0	0	3
TC4057T	0	0	3
AG25060GA	0	0	3
T1552C	0	0	3
A23623G	0	0	3
G25522T	0	0	3
A6719T	0	0	3
C4380CT	0	0	3
C25553T	0	0	3
T29029C	0	0	3
T19038C	0	0	3
C23997T	0	0	3
T25464C	0	0	3
C23991CA	0	0	3
C27434T	0	0	3
C22858A	0	0	3
A21631C	0	0	3
T12101TC	0	0	3
C27073G	0	0	3
A12147C	0	0	3
G28673A	0	0	3
AC16266TG	0	0	3
A27120G	0	0	3
A563G	0	0	3
G9856A	0	0	3
T25488C	0	0	3
T12045A	0	0	3
A9604AT	0	0	3
T637C	0	0	3
C25613T	0	0	3
C5796CT	0	0	3
G662A	0	0	3
G26520C	0	0	3
G14428T	0	0	3
C8127CA	0	0	3
A12905G	0	0	3
T10177G	0	0	3
AT23118A	0	0	3
CA7303C	0	0	3
A29287C	0	0	3
C4182T	0	0	3
G6816A	0	0	3
C20698CT	0	0	3
G707GA	0	0	3
C15588T	0	0	3
T11593TC	0	0	3
C6706T	0	0	3
C26895T	0	0	3
G15598A	0	0	3
T10267C	0	0	3
A8887C	0	0	3
T6549G	0	0	3
A27394ACT	0	0	3
A29084G	0	0	3
G27226A	0	0	3
G15550A	0	0	3
G8459A	0	0	3
C29051CA	0	0	3
G24546A	0	0	3
C16961T	0	0	3
T16796C	0	0	3
C19113CA	0	0	3
C6762T	0	0	3
G6734A	0	0	3
G25197A	0	0	3
G4663A	0	0	3
G20931A	0	0	3
A18978G	0	0	3
G341GA	0	0	3
G9794A	0	0	3
G4288GA	0	0	3
G9543GT	0	0	3
G14050A	0	0	3
G10404A	0	0	3
C2143T	0	0	3
G29175A	0	0	3
C2232T	0	0	3
A23403T	0	0	3
A15745C	0	0	3
A15568G	0	0	3
G5048A	0	0	3
C7355T	0	0	3
G25850A	0	0	3
G22073A	0	0	3
A5220C	0	0	3
AC21172A	0	0	3
A22198G	0	0	3
T6820C	0	0	3
G18985T	0	0	3
G17972A	0	0	3
G17887A	0	0	3
C17953CT	0	0	3
G17833A	0	0	3
G6553A	0	0	3
C6849T	0	0	3
A22931G	0	0	3
G19132A	0	0	3
G13393GA	0	0	3
G19129GA	0	0	3
C14564T	0	0	3
A14850AT	0	0	3
G14720T	0	0	3
G12028A	0	0	3
G11904GA	0	0	3
C12005T	0	0	3
G21424A	0	0	3
G17425A	0	0	3
A4328AT	0	0	3
G3665C	0	0	3
A27954G	0	0	3
C20801T	0	0	3
G27364A	0	0	3
G4300T	0	0	3
G24959A	0	0	3
G16827A	0	0	3
G24751A	0	0	3
G14885A	0	0	3
C10386CT	0	0	3
T24656G	0	0	3
A12772G	0	0	3
G11990GA	0	0	3
A18735T	0	0	3
A13646G	0	0	3
A13365G	0	0	3
A29486T	0	0	3
G13539GA	0	0	3
AA29286CC	0	0	3
C17762A	0	0	3
A18434AT	0	0	3
C29196T	0	0	3
T17652TA	0	0	3
T14750TA	0	0	3
AG29426GA	0	0	3
T13188C	0	0	3
T13290A	0	0	3
T27336TG	0	0	3
C12153T	0	0	3
A22351T	0	0	3
C21736CT	0	0	3
T10113A	0	0	3
A11707G	0	0	3
T12852TC	0	0	3
A21900G	0	0	3
G12428A	0	0	3
T23569C	0	0	3
G10465A	0	0	3
A23618G	0	0	3
G21795GA	0	0	3
G6536A	0	0	3
A672G	0	0	3
AG6565GA	0	0	3
C11139T	0	0	3
A6512G	0	0	3
T6549A	0	0	3
G24488GT	0	0	3
CC12452AT	0	0	3
C16768T	0	0	3
G17081A	0	0	3
G16853A	0	0	3
G10400A	0	0	3
C27494CT	0	0	3
G15193A	0	0	3
G6589GA	0	0	3
G15190A	0	0	3
G740GA	0	0	3
G25922A	0	0	3
GAC9116G	0	0	3
C24466A	0	0	3
GT23486G	0	0	3
AC24791GG	0	0	3
G6116A	0	0	3
G27102A	0	0	3
T17260G	0	0	3
T27460G	0	0	3
A28586G	0	0	3
AG1020GA	0	0	3
C20812T	0	0	3
G26116A	0	0	3
A4764AT	0	0	3
C5534T	0	0	3
G8174C	0	0	3
T577C	0	0	3
G8084A	0	0	3
C17949T	0	0	3
A570G	0	0	3
C3365T	0	0	3
T14586C	0	0	3
A25351G	0	0	3
C29784T	0	0	3
G11521GT	0	0	3
C14605T	0	0	3
T29678C	0	0	3
G11534GT	0	0	3
C11190CT	0	0	3
A14681AT	0	0	3
T6747TA	0	0	3
T27479C	0	0	3
G8255A	0	0	3
GC12170AA	0	0	3
C1009T	0	0	3
A15477C	0	0	3
G1008A	0	0	3
T29008C	0	0	3
G16558A	0	0	3
C25469T	0	0	3
G5873GA	0	0	3
C5736T	0	0	3
A29159G	0	0	3
T6348TG	0	0	3
C22251T	0	0	3
C27367T	0	0	3
T22795A	0	0	3
AG15145GA	0	0	3
C29870G	0	0	3
TACATG21765T	0	0	3
C16465A	0	0	3
G6713A	0	0	3
T28046C	0	0	3
G29764A	0	0	3
A23834G	0	0	3
G4881T	0	0	3
C11479T	0	0	3
G21212A	0	0	3
G21082GA	0	0	3
C1919T	0	0	3
T10891C	0	0	3
T29062C	0	0	3
T14633C	0	0	3
TC15102CT	0	0	3
C14898T	0	0	3
C25731T	0	0	3
C14975T	0	0	3
AT29594TA	0	0	3
A11117G	0	0	3
C11133CT	0	0	3
TG6462AA	0	0	3
G11670A	0	0	3
G19827GA	0	0	3
C11653CT	0	0	3
G10233A	0	0	3
G1001GA	0	0	3
C717T	0	0	3
T1737C	0	0	3
C6078T	0	0	3
C18267CA	0	0	3
G18332A	0	0	3
T2041C	0	0	3
T26430TA	0	0	3
C28153T	0	0	3
G28167A	0	0	3
G14638A	0	0	3
C25317T	0	0	3
C13860T	0	0	3
A17346G	0	0	3
T27485TA	0	0	3
T14715C	0	0	3
C1555T	0	0	3
A1203G	0	0	3
C8106T	0	0	3
T9155C	0	0	3
A18550T	0	0	3
G3473A	0	0	3
C9057T	0	0	3
AG22301GA	0	0	3
T10087C	0	0	3
C23718T	0	0	3
G23294A	0	0	3
G2888A	0	0	3
A8101G	0	0	3
G12552A	0	0	3
A26708T	0	0	3
G27366A	0	0	3
C12008T	0	0	3
G13025A	0	0	3
A7399C	0	0	3
A13522G	0	0	3
T4489C	0	0	3
C842T	0	0	3
G284A	0	0	3
T12958TA	0	0	3
C29520A	0	0	3
AT17199GA	0	0	3
C665T	0	0	3
C23874T	0	0	3
C24096T	0	0	3
G15730A	0	0	3
AG26528GA	0	0	3
C16000T	0	0	3
G17170C	0	0	3
A18073G	0	0	3
T4671TC	0	0	3
A11332G	0	0	3
G7472A	0	0	3
C4611T	0	0	3
C5768T	0	0	3
C28214CT	0	0	3
C26833T	0	0	3
T8944C	0	0	3
GG24056AA	0	0	3
A28837T	0	0	3
T9978TC	0	0	3
C27679CT	0	0	3
G4262GA	0	0	3
C23380T	0	0	3
C1121T	0	0	3
C28512G	0	0	3
A6613G	0	0	3
T26678TC	0	0	3
A27246G	0	0	3
AG5971GA	0	0	3
G22436A	0	0	3
A28694C	0	0	3
G24399GA	0	0	3
C24642T	0	0	3
C28348T	0	0	3
C26305CT	0	0	3
G21898A	0	0	3
C23334CT	0	0	3
G21770C	0	0	3
G13998A	0	0	3
G8927GT	0	0	3
G16110T	0	0	3
A16956G	0	0	3
G3410A	0	0	3
A23627G	0	0	3
T10676C	0	0	3
C13946T	0	0	3
C23525T	0	0	3
AG14839GA	0	0	3
G15768A	0	0	3
C12325CA	0	0	3
A16202G	0	0	3
G5792A	0	0	3
T24438TA	0	0	3
T11672C	0	0	3
G20587AA	0	0	3
G4432A	0	0	3
T14787C	0	0	3
C18501CA	0	0	3
G3353A	0	0	3
C25342T	0	0	3
TCA17166T	0	0	3
C15866T	0	0	3
G13385A	0	0	3
A29430G	0	0	3
GC12637G	0	0	3
T15983G	0	0	3
G17728A	0	0	3
G9844A	0	0	2
A26005G	0	0	2
T26260TC	0	0	2
CT18098TC	0	0	2
G9973GA	0	0	2
G14874A	0	0	2
C16586T	0	0	2
C22323T	0	0	2
T18059TC	0	0	2
A21993C	0	0	2
G16571A	0	0	2
C28331T	0	0	2
C22120CT	0	0	2
G18180T	0	0	2
AG14977GA	0	0	2
T4808TC	0	0	2
C23216T	0	0	2
C29197T	0	0	2
G8516A	0	0	2
A13635G	0	0	2
G29227T	0	0	2
G13690A	0	0	2
C29870A	0	0	2
G10360C	0	0	2
T2820C	0	0	2
C2594G	0	0	2
T9586G	0	0	2
A5257T	0	0	2
T21393TG	0	0	2
C12493T	0	0	2
G26520A	0	0	2
C21205T	0	0	2
CT12624TC	0	0	2
GC12753AA	0	0	2
A17399G	0	0	2
T18648G	0	0	2
G17401A	0	0	2
C9240CA	0	0	2
T18524G	0	0	2
T17582G	0	0	2
C17507CA	0	0	2
A17527G	0	0	2
T18488C	0	0	2
T12517A	0	0	2
A13587C	0	0	2
GC17462AA	0	0	2
A532G	0	0	2
A513G	0	0	2
C7460A	0	0	2
C7334T	0	0	2
G237GT	0	0	2
G29628A	0	0	2
C26292G	0	0	2
C27073CT	0	0	2
C13452CA	0	0	2
A22148G	0	0	2
C13509T	0	0	2
C28301T	0	0	2
C13454T	0	0	2
C27149T	0	0	2
A29408G	0	0	2
C27092T	0	0	2
T26950CG	0	0	2
ACA22294TAG	0	0	2
T15880C	0	0	2
T26881C	0	0	2
G29654A	0	0	2
C22075A	0	0	2
A13483G	0	0	2
G29560C	0	0	2
A4353AG	0	0	2
T26999C	0	0	2
GT16197G	0	0	2
T4266TTA	0	0	2
G4112C	0	0	2
C27012CT	0	0	2
C4400T	0	0	2
A29444G	0	0	2
C7578T	0	0	2
T16029C	0	0	2
G17947GA	0	0	2
C12654CT	0	0	2
A14207G	0	0	2
A14578T	0	0	2
A14319T	0	0	2
C615T	0	0	2
T403TA	0	0	2
G14450A	0	0	2
CT18747TC	0	0	2
C15881T	0	0	2
A14519G	0	0	2
C10301CA	0	0	2
C3411T	0	0	2
CT6696C	0	0	2
T3270A	0	0	2
C17483T	0	0	2
A14582C	0	0	2
G13348A	0	0	2
A10115G	0	0	2
G14593A	0	0	2
T13999A	0	0	2
TAA17613T	0	0	2
AG14533GA	0	0	2
C3020T	0	0	2
C15879G	0	0	2
A10174G	0	0	2
C12141A	0	0	2
GT15982AA	0	0	2
C17939CA	0	0	2
G10262A	0	0	2
C12213CT	0	0	2
A14523C	0	0	2
GT11179G	0	0	2
G3338T	0	0	2
GC24985TT	0	0	2
A1345AC	0	0	2
C20629T	0	0	2
TG3993T	0	0	2
A23682G	0	0	2
G28239C	0	0	2
A23712AT	0	0	2
A6812G	0	0	2
G8249T	0	0	2
T25382TA	0	0	2
AG26267GA	0	0	2
C6852CT	0	0	2
C11956T	0	0	2
G23835A	0	0	2
T17499C	0	0	2
G25302A	0	0	2
G17413A	0	0	2
T6791C	0	0	2
CT9541TC	0	0	2
C23565CA	0	0	2
A24041G	0	0	2
G17671A	0	0	2
G18624A	0	0	2
C25572CA	0	0	2
G16825A	0	0	2
A23080G	0	0	2
G16769A	0	0	2
T4441G	0	0	2
T19065C	0	0	2
G16837GA	0	0	2
C7674CA	0	0	2
C21682T	0	0	2
A22991T	0	0	2
T17545C	0	0	2
T23828C	0	0	2
A22983G	0	0	2
C22945CA	0	0	2
C17548T	0	0	2
G4436GT	0	0	2
A17073C	0	0	2
C23921T	0	0	2
A4340T	0	0	2
T19733C	0	0	2
A18378G	0	0	2
A16984G	0	0	2
A773G	0	0	2
G25346GA	0	0	2
T29765G	0	0	2
C29739T	0	0	2
T14105TC	0	0	2
C25603A	0	0	2
T23822C	0	0	2
G805A	0	0	2
T4439A	0	0	2
T4375C	0	0	2
C14135CT	0	0	2
C14029CG	0	0	2
G16871A	0	0	2
TT711AG	0	0	2
T29410TC	0	0	2
G12464A	0	0	2
C23170CA	0	0	2
C27453A	0	0	2
G701A	0	0	2
G14309AA	0	0	2
T19057G	0	0	2
C4391T	0	0	2
T967G	0	0	2
G20596A	0	0	2
A6818G	0	0	2
C25626T	0	0	2
G28404GT	0	0	2
C18101CA	0	0	2
G2095A	0	0	2
A16445G	0	0	2
T471C	0	0	2
C25509T	0	0	2
C16255CT	0	0	2
T28470TC	0	0	2
AT25405GC	0	0	2
G20679A	0	0	2
[truncated: 21,689 more rows]
